# Supplementary material for: Knockout of the Carbohydrate Responsive Element Binding Protein Enhances Proliferation and Tumorigenesis in Renal Tubules of Mice
Source: Int J Mol Sci. 2024 Oct 24;25(21):11438. doi: 10.3390/ijms252111438 (PMC11545909; doi:10.3390/ijms252111438)
Supplement: Supplementary file 1 [file ijms-25-11438-s001.zip]

Archive with 1 entries (1 files):
- ijms-3226674-supplementary.pdf
